# Supplementary material for: Expression analysis of lung miRNAs responding to ovine VM virus infection by RNA-seq
Source: BMC Genomics. 2019 Jan 18;20:62. doi: 10.1186/s12864-018-5416-0 (PMC6339376; doi:10.1186/s12864-018-5416-0)
Supplement: Supplementary file 2 — Primers used for RT-qPCR validation of selected miRNAs (XLSX 8 kb) [file 12864_2018_5416_MOESM2_ESM.xlsx]

## Sheet: Hoja2
Table S1: List of the selected miRNAs and the corresponding assay product number of Quiagen.
Target miRNA	Sequence (5´-3´)	Assay product number (Quiagen)
oar-miR-125b	UCCCUGAGACCCUAACUUGUG	YP02114394
oar-let-7b	UGAGGUAGUAGGUUGUGUGGU	YP02115207
oar-miR-181a	AACAUUCAACGCUGUCGGUGAGU	YP00206081
oar-miR-148a	UCAGUGCACUACAGAACUUUGU	YP00205867
oar-miR-21	UAGCUUAUCAGACUGAUGUUGAC	YP02110192
oar-miR-30c	UGUAAACAUCCUACACUCUCA	YP00204783
oar-miR-379-5p	UGGUAGACUAUGGAACGUAGGC	YP02108776
Reference miRNA
oar-miR-30d	UGUAAACAUCCCCGACUGG	YP02110767
oar-mir-191	CAACGGAAUCCCAAAAGCAGCU	YP00205972
U6 snRNA	─	YP00203907
