# Supplementary material for: Expression analysis of lung miRNAs responding to ovine VM virus infection by RNA-seq
Source: BMC Genomics. 2019 Jan 18;20:62. doi: 10.1186/s12864-018-5416-0 (PMC6339376; doi:10.1186/s12864-018-5416-0)
Supplement: Supplementary file 3 — List of described miRNAs not present in miRBase (XLSX 16 kb) [file 12864_2018_5416_MOESM3_ESM.xlsx]

## Sheet: sequences+newnames
Candidate name	chrom	chromStart	chromEnd	strand	5pSeq	3pSeq
bta-miR-1247	18:oar	65193100	65193168	-	ACCCGTCCCGTGCGTCCCCGGA	CGGGAACGTCGGGACTGGAGC
bta-miR-1277	X:oar	110894917	110894983	-	TATATATATATATGTACGTATG	TACGTAGATATATATGTATTT
oar-mir-28	9:oar	15872270	15872336	+	TCGAGGAGCTCACAGTCTAGTA	CTAGACTGAAGCTCCTTGAGG
bta-miR-181b	3:oar	11119359	11119427	-	AACATTCATTGCTGTCGGTGGGT	CTCACTGATCAATGAATGCAA
bta-miR-224	X:oar	79046394	79046471	+	CAAGTCACTAGTGGTTCCGTTTAG	AAATGGTACCCTAGTGACTACA
bta-miR-2284ab	6:oar	101634752	101634821	+	TAAAAGTTTGGTTGGGTTTTTC	AAAATCTGAACAAACTTTCCGG
bta-miR-2284l	1:oar	116260169	116260237	-	GAAAGTTTGTTTGGGTTTTTCT	AAAGCCCAAACGAACTTTTTGA
bta-miR-2284o-nv1	X:oar	10287621	10287687	-	TAAAGTTCATTTGGGTTTTTC	AAAACCTGAATGAACTTTTTA
bta-miR-2284o-nv2	3:oar	11836940	11837005	+	AAAGTTCGTTCAGGCTTTTCTG	AAAAACCTGAGCAAACTTTTG
bta-miR-2284x	7:oar	3860805	3860874	-	TGAAAAGTTCGTTCGGGTTTTT	AAACACGAACAAACTTTTCGGC
bta-miR-2284y	23:oar	30998302	30998376	-	AAAAGTTCGTTCGGGTTTTT	AAAATCCGAACGAACTTTTC
bta-miR-2285ad	7:oar	89185354	89185423	-	AAAAGGTTCATTTGGGTTTCT	AAAACTCAGATGAACTTTTTGG
oar-mir-33-i	14:oar	52497831	52497896	-	TCAAAAGTTCGTTCGGGTTTT	AAACTGGAACGAACTTTTTGGC
oar-mir-30-i	1:oar	111131333	111131397	+	AGAGTTCATTCAGGTTTTTCTG	GAAGAATCTGAATGAACATTTT
bta-miR-2285y	2:oar	81042115	81042182	-	AAAGGTTCATTCAGGTTTTTTT	AAAAACCCAGATGAACTTTTTT
bta-miR-2312-nv1	13:oar	6063701	6063769	-	AAAAAGTTCATTTGGGTTGTT	AAAACCTGAATGAACTTATCG
bta-miR-2312-nv2	X:oar	120613656	120613724	-	AAAAAGTTCATTTGGGTTGTT	AAAACCTGAATGAACTTATCG
bta-miR-31	2:oar	89288365	89288433	-	AGGCAAGATGCTGGCATAGCTGT	TGCTATGCCAACATATTGCCATC
bta-miR-3431=chi	X:oar	79048332	79048403	+	CCTCAGTCAGCCTTGTGGATGT	ATCTAGAGGACTGACTGAAATT
oar-mir-322	X:oar	95343710	95343777	+	CAGCAGCAATTCATGTTTTGAA	CAAAACGTGAGGCGCTGCTATA
oar-mir-454	11:oar	9659227	9659299	-	ACCCTATCGATATTGTCTCTG	TAGTGCAATATTGCTTATAGGGTT
oar-mir-455	2:oar	9471687	9471756	-	TATGTGCCTTTGGACTACATCG	ATGCAGTCCATGGGCATATACA
bta-miR-6119	X:oar	109046994	109047066	+	AGAGGTAAAAAATTGATTTGAC	CAAATCATTTTTTACTCTCCAA
bta-miR-6521	17:oar	64399947	64400020	-	GTGCTCGAGCGTGTACCTGCCG	GTGGTGCCAGCTCTGAGCAGAG
bta-miR-7862	8:oar	47716161	47716233	-	CACAGCTCCAGGGGACGCCGTTC	TGGTGCTCCCTGGAGCTGAGC
oar-mir-17	24:oar	36272921	36272992	+	CAAAGTGCTGTTCGTGCAGGTAG	ACTGCTGAGCCAGCACTTCCCG
oar-mir-10	15:oar	32366122	32366187	-	AACCCGTAGATCCGAACTTGTG	CAAGCTTGTGTCTATAGGTAT
oar-mir-146a	5:oar	69393810	69393877	+	TGAGAACTGAATTCCATAGGTT	CCTGTGAAGTTTAGTTCTTTAG
chi-miR-18b	10:oar	66183226	66183299	+	TAAGGTGCATCTAGTGCAGATAG	ACTGCCCTAAGTGCTCCTTCTG
chi-miR-190a	7:oar	44288207	44288274	-	TGATATGTTTGATATATTAGGTTG	ACTATATATCAAACATATTCCT
oar-mir-193	24:oar	13219117	13219185	+	CGGGGTTTTGAGGGCGAGATGA	AACTGGCCCACAAAGTCCCGCT
oar-mir-16	11:oar	26432726	26432795	-	TAGCAGCACAGAAATGTTGGTA	CCAATATTGGCTGTGCTGCTCCA
oar-mir-24-nv1	5:oar	9936390	9936457	+	GTGCCTACTGAGCTGAAACACAGT	TGGCTCAGTTCAGCAGGAACAG
oar-miR-24-nv2	2:oar	31138493	31138560	-	GTGCCTACTGAGCTGATATCAGT	TGGCTCAGTTCAGCAGGAACAG
oar-mir-28	1:oar	196890314	196890385	-	AAGGAGCTCACAGTCTATTGAG	CACTAGATTGAGAGCTCCTGGA
chi-miR-296	13:oar	56861860	56861925	+	GAGGGCCCCCCCCAATCCTGT	AGGGTTGGGCGGAGGCTTTCCT
chi-miR-30f	9:oar	2808663	2808734	+	TGTAAACACCCTACACTCTCAGCT	CTGGGAGGAGGCTGTTTACTCT
chi-miR-33a	3:oar	216917391	216917460	+	GTGCATTGTAGTTGCATTGCA	CAATGTTTCCACAGTGCATCA
chi-miR-3432	24:oar	33813659	33813728	-	TGCGGGATCTTTAGTTGTGGCG	CAGCAACTAAAGATCCCTCAGG
oar-mir-361	X:oar	73739820	73739889	-	TTATCAGAATCTCCAGGGGTAC	TCCCCCAGGTGTGATTCTGATTTG
chi-miR-449a	16:oar	24003116	24003187	+	TGGCAGTGTATTGTTAGCTGGT	CAGCTAACATGCAACTGCTATC
chi-miR-449b	16:oar	24002995	24003066	+	AGGCAGTGTATTGTTAGCTGGCTGT	AGCCACGACTGCCCTGCCACT
oar-mir-450-nva	X:oar	95350006	95350072	+	TTTTGCGATGTGTTCCTAATAT	ATTGGGAACATTTTGCATTCAT
oar-miR-450-nvb	X:oar	95350151	95350217	+	TTTTGCGATGTGTTCCTAATAT	ATTGGGAGCATTTTGCATGTAT
oar-mir-582	16:oar	19655885	19655953	+	TTACAGTTGTTCAACCAGTTACT	TAACCAGTTGAACAACTGAACC
oar-mir-628	7:oar	51955217	51955286	+	ATGCTGACATATTTACTAGAGG	TCTAGTAAGAGTGGCAGTCGAA
mmu-let-7e	14:oar	56569734	56569810	+	TGAGGTAGGAGGTTGTATAGTT	CTATACGGCCTCCTAGCTTTCC
mmu-miR-128-nva	2:oar	174018495	174018560	-	CGGGGCCGTAGCACTGTCTGAGA	TCACAGTGAACCGGTCTCTTT
mmu-miR-128-nvb	19:oar	9630521	9630588	+	GGGGGCCGAGGCACTGTCCGAGA	TCACAGTGAACCGGTCTCTT
oar-mir-129	4:oar	92478877	92478950	+	CTTTTTGCGGTCTGGGCTTGC	AAGCCCTTACCCCAAAAAGT
oar-mir-130	15:oar	78094162	78094231	+	GCTCTTTTCACATTGTGCTACT	CAGTGCAATGTTAAAAGGGCA
oar-mir-135	19:oar	48565260	48565329	+	TATGGCTTTTTATTCCTATGTGA	ATATAGGGATTGGAGCCGTGGC
oar-mir-8/mir-141/mir-200	3:oar	207450656	207450728	-	CATCTTCCAGCACAGTGTTGGA	TAACACTGTCTGGTAAAGATGGC
mmu-miR-144	11:oar	19864243	19864311	-	GGATATCATCATATACTGTAAGT	TACAGTATAGATGATGTACT
oar-mir-145	5:oar	58325009	58325079	+	GTCCAGTTTTCCCAGGAATCCCT	GGATTCCTGGAAATACTGTTCTT
oar-mir-147	7:oar	62006825	62006893	-	TGGAAACACTTCTGCACAAACT	GTGTGCGGAAATGCTTCTGCTA
oar-mir-148/mir-152	3:oar	132072616	132072686	-	GAAGTTCTGTTATACACTCAGGCT	TCAGTGCATCACAGAACTTTGT
oar-mir-15	1:oar	225109693	225109761	-	TAGCAGCACATCATGGTTTACA	CGAATCATTATTTGCTGCTCTA
oar-mir-181	5:oar	9909172	9909241	-	AACATTCAACCTGTCGGTGAGTT	ACCATCGACCGTTGAGTGGAC
mmu-miR-1839	18:oar	22140770	22140841	+	AAGGTAGATAGAACAGGTCTTG	AGACCTACTTATCTACCAACA
oar-mir-204	2:oar	65389067	65389136	+	TTCCCTTTGTCATCCTATGCCT	GCTGGGAAGGCAAAGGGACGT
mmu-miR-205	12:oar	72034195	72034263	-	TCCTTCATTCCACCGGAGTCTG	GATTTCAGTGGAGTGAAGCTCA
oar-mir-17	10:oar	66183536	66183604	+	TAAAGTGCTTATAGTGCAGGTAG	ACTGCATTATGAGCACTTAAAGT
oar-mir-223	X:oar	46023657	46023728	+	TGTGTATTTGACAAGCTGAGTTG	TGTCAGTTTGTCAAATACCCCAA
oar-mir-27	2:oar	31139022	31139094	-	AGAGCTTAGCTGATTGGTGAACA	TTCACAGTGGCTAAGTTCTGC
mmu-miR-29c-nv1	12:oar	73693599	73693667	+	ACCGATTTCTCCTGGTGTTCAGA	TAGCACCATTTGAAATCGGTTA
mmu-miR-29c-nv2	12:oar	73782654	73782722	+	ACCGATTTCTCCTGGTGTTCAGA	TAGCACCATTTGAAATCGGTTA
oar-mir-301	11:oar	9668835	9668904	-	GCTCTGACTTTATTGCACTACT	CAGTGCAATAGTATTGTCAAAGCA
oar-mir-30	1:oar	15044277	15044350	+	TGTAAACATCCTTGACTGGAAGCT	CTTTCAGTCGGATGTTTACAGC
oar-mir-32	2:oar	14201206	14201277	+	TATTGCACATTACTAAGTTGCA	CAATTTAGTGTGTGTGATATT
oar-mir-331	3:oar	131317031	131317098	+	TCTAGGTATGGTCCCAGGGATCCT	GCCCCTGGGCCTATCCTAGAA
oar-mir-335	4:oar	94281502	94281569	+	TCAAGAGCAATAACGAAAAATG	TTTTTCATTATTGCTCCTGACC
oar-mir-338	JH922317.1:oar	15273	15339	-	AACAATATCCTGGTGCTGAGT	TCCAGCATCAGTGATTTTGTTGA
oar-mir-340	5:oar	935987	936060	+	TTATAAAGCAATGAGACTGATT	TCCGTCTCAGTTACTTTATAGCC
oar-mir-34n-nva	12:oar	42455952	42456027	+	TGGCAGTGTCTTAGCTGGTTGT	AATCAGCAAGTATACTGCCCTA
oar-mir-34-nvb	15:oar	21244979	21245043	+	AGGCAGTGTAGTTAGCTGATTGC	AATCACTAACCACACGGCCAGG
oar-mir-365-nva	24:oar	13223795	13223866	+	AGGGACTTTTGGGGGCAGATGTG	TAATGCCCCTAAAAATCCTTAT
oar-mir-365-nvb	11:oar	18087012	18087082	-	AGGGACTTTCAGGGGCAGCTGTG	TAATGCCCCTAAAAATCCTTAT
oar-mir-378	5:oar	58587429	58587498	+	CTCCTGACTCCAGGTCCTGTGTAT	ACTGGACTTGGAGTCAGAAGGC
bta-miR-142	11:oar	8851620	8851690	-	CATAAAGTAGAAAGCACTACT	TAGTGTTTCCTACTTTATGGA
oar-mir-423	11:oar	20863526	20863594	+	TGAGGGGCAGAGAGCGAGACTTT	AGCTCGGTCTGAGGCCCCTCAGT
oar-mir-452	X:oar	79045365	79045435	+	CTGTTTGCAGAGGAAACTGAGG	TCAGTCTCATCTGCAAAGAAGT
oar-mir-490	4:oar	100392505	100392574	+	CCATGGATCTCCAGGTGGGT	CAACCTGGAGGACTCCATGCTG
oar-mir-491	2:oar	88514494	88514559	+	AGTGGGGAACCCTTCCATGAGGA	CTTATGCAAGATTCCCTTCTAC
oar-mir-497	11:oar	26433049	26433120	-	CAGCAGCACACTGTGGTTTGTA	CAAACCACACTGTGGTGTTGGA
oar-mir-188	X:oar	52176276	52176344	-	CATGCCTTGAGTGTAGGACCGT	CCTCCCACACCCAAGGCTTGCA
oar-mir-542	X:oar	95348839	95348907	+	TCGGGGATCATCATGTCACGAGA	TGTGACAGATTGATAACTGAAA
mmu-miR-652	X:oar	118401688	118401760	-	CAACCCTAGGAGAGGGTGCCATTCA	AATGGCGCCACTAGGGTTGTG
oar-mir-671	4:oar	113207076	113207145	+	AGGAAGCCCTGGAGGGGCTGGAGG	TCCGGTTCTCAGGGCTCCACC
oar-mir-744	11:oar	30293057	30293144	+	TGCGGGGCTAGGGCTAACAGCA	CTGTTGCCACTAACCTCAACC
oar-mir-874	5:oar	46461339	46461406	-	CGGCCCCACGCACCAGGGTAAGA	CTGCCCTGGCCCGAGGGACCGAC
oar-mmu-miR-877	20:oar	27510215	27510310	-	GTAGAGGAGATGGCGCAGGGGACA	TCCTCTTCTCCCTCCTCCCAG
oar-mir-9/mir-79-nv1	5:oar	85551926	85551994	-	TCTTTGGTTATCTAGCTGTATG	TAAAGCTAGATAACCGAAAGTA
oar-mir-9/mir-79-nv2	1:oar	104964260	104964330	-	TCTTTGGTTATCTAGCTGTATG	TAAAGCTAGATAACCGAAAGTA
chi-mir-92a	10:oar	66183789	66183857	+	AGGTTGGGATCAGTTGCAATGCT	TATTGCACTTGTCCCGGCCTGT
mmu-miR-98	X:oar	49399109	49399198	+	TGAGGTAGTAAGTTGTATTGT	CTATACAACTTACTACTTTCCT
chi-mir-2411/bta-mir-2411	1:oar	103115686	103115761	+	TGTGGAGTGACTGTCAGATGCAG	TGAACTGTCTTACTCCCACATCT
novel1	19:oar	11797286	11797349	+	CCAGGAGTGTCTTTGGATTGTC	CAATTCTGAGAACTCCTGCAA
cel-mir-2284w	3:oar	165187206	165187273	-	AAAAGTTCATTTGTGGTTTTTCT	AAAAACCTGAACGAACTCTTT
bta-mir-2285n	3:oar	172445285	172445351	+	AAAGGTTCATTTGTGTTTTTCT	AAAAACTCAAATGAACTTTTGG
oar-mir-8	1:oar	193101022	193101091	+	CAGTCCGGTCCCGCGGTGTCTCCG	GCGGCCCGCGGGCTCGGATGCT
ssc-mir-7134	3:oar	215562194	215562265	+	ATGTCCGCGGGTTCCCTATCC	ATGCGGCACCTGCGGATACGG
bta-mir-664b	12:oar	21811324	21811393	-	CAGGCTAGGAGAAATGATTGGAT	TTCATTTATCTCCCAGCCTACA
oar-mir-21(Hu)	1:oar	264630164	264630234	+	TCCCCGAGTCCCTGGCGTGCACT	TGTACTCTGGGACTCGGGTGT
oar-mir-4-nva	20:oar	26478816	26478882	+	GAGGGGTTTGGGCTGTGCTTCT	AAGTGGAGCCAGAAACCTTGCCA
oar-mir-4-nvb	20:oar	26516784	26516850	-	GAGGGGTTTGGGCTGTGCTTCT	AAGTGGAGCCAGAAACCTTGCCA
novel5	12:oar	30037891	30037958	-	ATAAGTTCATTCGGAGTTGTCC	AAAACTCTGAATGAACTTTATG
novel6	25:oar	33098034	33098102	-	AGCCCTTCCCTTTCACTGGCCT	TCTGGTGGGAAGGAAGGGACACT
novel9	26:oar	40865965	40866028	-	TTGTTGTCAGGAGTCACTGCT	CAGCAACTCCTGACAACTAGA
oar-mir-26-i	18:oar	43869437	43869512	+	TGAAAATGACGTGACGGACTTCT	AGGCTGTCACTAGTCATTTTCCCA
bta-mir-6516	11:oar	53803402	53803474	+	TTTGCAGTAACAGGTGTGAACA	ATCATGTATGATACTGCAAACA
oar-mir-40-i	18:oar	64106169	64106241	-	AAGTACAGGATGCCCAATGAAT	TCACTGGGCATCCTCTGCTTTA
novel15	5:oar	65655649	65655715	-	CTGAAAAGACTCAGACAATTGCT	CAATTGTCTCCGTCTTTTCAGAA
bta-105a	X:oar	78724301	78724368	+	AAATGCTCAGACTCCTGTGGT	CCACGGATGTTTGAGCATGTGT
novel17	X:oar	84475819	84475884	+	TGCTCAGACAGGTGCTTTTCACT	TGAAAGGACCTGCCTGGGGAA
novel18	X:oar	84477855	84477921	+	TGCCTAGAGAGGTTCTGTTTACT	TAAACAGAGCCTTCCTGGATCGA
oar-mir-34-i	X:oar	84481735	84481800	+	TGCCCAGCCAGGTGCAGTTCA	TACTGTTCCCTGAATGGGTAGT
oar-mir-36-f	X:oar	84537943	84538008	+	TACCCAGCCTGGTGCAGTTCA	TACTGTGCCACGGATGGGTAGC
novel26	X:oar	84538973	84539039	+	TGCCCAGACAGGCACTATTCAC	ACATAGTGCCTTTCTGGGTTGT
oar-mir-36-f	X:oar	84543629	84543694	+	TACCCATCCAGGTGCAGTTCA	TACTGTGCCACGGATGGGTAGC
novel28	X:oar	84549934	84550000	+	TGCTTAGACTGGTACTGACCAT	AATCAGTATCTGTCTGGGTAGA
novel29	X:oar	84550443	84550508	+	TGCTCAGACAGGTGCTTTTCACT	TGCAAGGACCTGCCTGGATAGA
novel30	X:oar	85425200	85425266	-	ATGGCAATCCTGTGATGTAGA	CTAAATCATAGGATTGCTGTGA
novel31	4:oar	95824144	95824219	-	ATGGAGATGGTGCCTACTGCAT	TGCAGTAGCGTCCATCCTCAGACT
oar-mir-26-i	1:oar	98403849	98403924	+	TGAAAATGACGTGACGGACTTCT	AGGCTGTCACTAGTCATTTTCCCA
oar-mir-13	7:oar	99105323	99105394	-	TTCTGAGACAGGAGGGCAGGTGT	CCTGTCCTCCTGTCTCAGAAGT
